# Supplementary material for: Investigation of Quinoa Seeds Fractions and Their Application in Wheat Bread Production
Source: Plants (Basel). 2021 Oct 11;10(10):2150. doi: 10.3390/plants10102150 (PMC8540254; doi:10.3390/plants10102150)
Supplement: Supplementary file 1 [file plants-10-02150-s001.zip]

Archive with 1 entries (1 files):
- plants-1391171-supplementary.pdf
